# Supplementary material for: FABP4 Controls Fat Mass Expandability (Adipocyte Size and Number) through Inhibition of CD36/SR-B2 Signalling
Source: Int J Mol Sci. 2023 Jan 5;24(2):1032. doi: 10.3390/ijms24021032 (PMC9867004; doi:10.3390/ijms24021032)
Supplement: Supplementary file 1 [file ijms-24-01032-s001.zip]

Archive with 1 entries (1 files):
- ijms-2118509-supplementary.pdf
